# Supplementary material for: Dark Proteome Database: Studies on Dark Proteins
Source: High Throughput. 2019 Mar 27;8(2):8. doi: 10.3390/ht8020008 (PMC6630768; doi:10.3390/ht8020008)
Supplement: Supplementary file 1 [file high-throughput-08-00008-s001.zip]

Archive with 8 entries (6 files):
- high-throughput-409103-suppl-final/DatasetS1.xlsx
- high-throughput-409103-suppl-final/DatasetS2.xlsx
- high-throughput-409103-suppl-final/Figure S1.png
- high-throughput-409103-suppl-final/__MACOSX/
- high-throughput-409103-suppl-final/__MACOSX/._DatasetS1.xlsx
- high-throughput-409103-suppl-final/__MACOSX/._DatasetS2.xlsx
- high-throughput-409103-suppl-final/__MACOSX/._Figure S1.png
- high-throughput-409103-suppl-final/
